# Supplementary material for: Effects of ultraviolet radiation on metabolic rate and fitness of Aedes albopictus and Culex pipiens mosquitoes
Source: PeerJ. 2018 Dec 18;6:e6133. doi: 10.7717/peerj.6133 (PMC6302780; doi:10.7717/peerj.6133)
Supplement: Supplemental Information 1 [file peerj-06-6133-s001.csv]

vial	trt	sp	blk	mr1	mr8	mr15
1	FS	A	1	5.112	18.8321	19.557
2	FS	A	1	4.563	16.9896	22.563
3	FS	A	1	5.932	26.332	22.471
4	FS	A	1	3.135	12.072	18.865
5	FS	A	1	6.47	20.6043	14.328
6	FS	C	1	8.951	22.312	30.22
7	FS	C	1	2.116	29.961	33.377
8	FS	C	1	6.169	23.2615	40.674
9	FS	C	1	4.568	26.983
10	FS	C	1	3.468	22.797
11	NUV	A	1	4.32	11.403	11.206
12	NUV	A	1	5.36	7.391	11.391
13	NUV	A	1	3.16	5.658	15.624
14	NUV	A	1	7.345	7.149	13.517
15	NUV	A	1	6.548	8.919	4.291
16	NUV	C	1	4.491	17.532	21.276
17	NUV	C	1	7.092	19.735
18	NUV	C	1	7.016	15.324	23.351
20	NUV	C	1	5.318	17.235
21	S	A	1	7.247	18.3172	13.039
22	S	A	1	5.67	17.502	10.784
23	S	A	1	4.265	16.588	13.963
24	S	A	1	5.697	13.554	15.537
25	S	A	1	6.237	12.8246	11.87
26	S	C	1	16.774	24.113	25.387
27	S	C	1	3.129	20.059	26.385
28	S	C	1	7.4	29.2798	35.605
29	S	C	1	4.658	25.391
30	S	C	1	3.125	26.795
31	FS	A	2	8.404	26.136
32	FS	A	2	7.23	34.624	24.853
33	FS	A	2	7.259	17.903	31.257
34	FS	A	2	5.26	14.614
35	FS	A	2	8.03		20.014
36	FS	C	2		22.331	37.52
37	FS	C	2	4.52	29.008
38	FS	C	2	6.003	13.7105
39	FS	C	2	3.14	8.382	29.564
40	FS	C	2	4.233	26.972
41	NUV	A	2	14.477	18.93
42	NUV	A	2	4.451	4.181	19.203
43	NUV	A	2	8.74	22.695	12.575
44	NUV	A	2	8.443	16.185
45	NUV	A	2	5.428	10.909	15.63
47	NUV	C	2	5.316	19.215	23.541
48	NUV	C	2	6.201	16.54
49	NUV	C	2	5.369	18.541	22.053
50	NUV	C	2	7.604	14.264
51	S	A	2	7.9	8.392
52	S	A	2	9.005	15.39	23.62
53	S	A	2	7.738	18.333	18.801
54	S	A	2	6.546	16.644
55	S	A	2	7.445	18.075	21.025
56	S	C	2	4.769	23.028	29.42
57	S	C	2	5.81	25.42
58	S	C	2	4.991	8.808
59	S	C	2	5.221	30.993	31.751
60	S	C	2	5.824	22.446
61	FS	A	3	9.2035	19.8026	23.8264
62	FS	A	3	3.1985	28.5621	19.722
63	FS	A	3	6.6881	23.0892	14.9381
64	FS	A	3	4.7499	18.2541	26.6411
65	FS	A	3	6.6818	21.5996
66	FS	C	3	2.0985	26.3817	36.9343
67	FS	C	3	2.9719	14.5115	35.3364
68	FS	C	3	5.7024	30.0227	30.0816
69	FS	C	3	4.2813	22.5355
70	FS	C	3	4.1946	27.3769	32.735
71	NUV	A	3	5.0607	13.8178
72	NUV	A	3	5.9981	10.9184	15.4386
73	NUV	A	3	6.2885	9.836	14.5711
74	NUV	A	3	10.136	15.5713	11.0665
75	NUV	A	3	7.2688	18.3117	17.0957
76	NUV	C	3	11.3681	11.1352	12.3824
77	NUV	C	3	12.8007	10.1538	13.5439
78	NUV	C	3	8.3928	10.4896
79	NUV	C	3	4.8612	13.1229	12.8395
80	NUV	C	3	5.3716	11.7699	14.0584
81	S	A	3	5.8603	16.7556	19.606
82	S	A	3	8.0687	16.3362
83	S	A	3	7.3686	11.0383	15.8469
84	S	A	3	8.1508	21.2023	14.6712
85	S	A	3	6.241	15.9883
86	S	C	3			23.3009
87	S	C	3	5.0764	17.4693
88	S	C	3	8.8172	14.6525	22.5094
89	S	C	3	5.148	17.2519	16.3202
90	S	C	3	7.4528	23.2746	21.869
