# Supplementary material for: Effects of ultraviolet radiation on metabolic rate and fitness of Aedes albopictus and Culex pipiens mosquitoes
Source: PeerJ. 2018 Dec 18;6:e6133. doi: 10.7717/peerj.6133 (PMC6302780; doi:10.7717/peerj.6133)
Supplement: Supplemental Information 2 [file peerj-06-6133-s002.csv]

trt	sp	sex	blk	rep	eclosion	wingL
FS	A	F	1	1	26	2.0612
FS	A	F	1	2	28	2.4192
FS	A	M	1	3	27	2.0695
FS	A	M	1	4	33	2.0447
NUV	A	F	1	1	19	2.6379
NUV	A	F	1	2	23	2.7495
NUV	A	F	1	3	23	2.5525
NUV	A	F	1	4	23	1.4897
NUV	A	F	1	5	24	2.5631
NUV	A	F	1	1	22	1.8677
NUV	A	M	1	2	23	1.9193
NUV	A	M	1	3	19	2.1474
S	A	F	1	1	23	2.582
S	A	F	1	2	25	1.9419
S	A	F	1	3	25	2.0334
S	A	F	1	4	26	2.0127
S	A	M	1	5	23	2.2235
S	A	M	1	1	23	2.2395
FS	C	F	1	1	18	2.204
FS	C	F	1	2	18	2.9821
FS	C	F	1	3	19	2.6584
FS	C	M	1	4	18	2.5643
FS	C	M	1	5	18	2.7972
FS	C	M	1	1	20	2.6453
FS	C	M	1	2	20	2.8816
FS	C	M	1	3	21	2.1199
NUV	C	F	1	1	18	3.0571
NUV	C	F	1	2	19
NUV	C	M	1	3	18	2.7381
NUV	C	M	1	4	19
NUV	C	M	1	5	19	2.531
NUV	C	M	1	1	19	2.5249
NUV	C	M	1	2	23	2.962
S	C	F	1	1	18	3.8425
S	C	F	1	2	18	2.9593
S	C	F	1	3	19	3.5788
S	C	F	1	4	23	2.8447
S	C	M	1	5	19	3.0237
S	C	M	1	1	20	3.0445
S	C	M	1	2	20	2.9636
S	C	M	1	3	23
S	C	M	1	4	23
FS	A	M	2	5	12
NUV	A	F	2	1	27
NUV	A	F	2	2	27	2.0885
NUV	A	F	2	3	33	2.5375
NUV	A	F	2	4	34	2.866
NUV	A	F	2	5	34	2.7021
NUV	A	M	2	1	12
NUV	A	M	2	2	12
NUV	A	M	2	3	24
NUV	A	M	2	4	26
NUV	A	M	2	5	25	2.7436
NUV	A	M	2	1	33
S	A	F	2	1	27	2.3535
S	A	F	2	2	32	2.7229
S	A	F	2	3	32	2.465
S	A	F	2	4	33	1.7818
S	A	F	2	5	33	2.9937
S	A	F	2	1	33	2.7436
S	A	F	2	2	33
S	A	F	2	3	37	2.3919
S	A	F	2	4	37	2.4582
S	A	M	2	5	12
S	A	M	2	1	33
S	A	M	2	2	34
FS	C	M	2	1	24
NUV	C	F	2	1	18	2.866
NUV	C	F	2	2	26	2.317
NUV	C	F	2	3	20	3.0328
NUV	C	F	2	4	10	2.8554
NUV	C	M	2	5	13
NUV	C	M	2	1	13
NUV	C	M	2	2	13
NUV	C	M	2	3	19
NUV	C	M	2	4	33
NUV	C	M	2	5	34
S	C	F	2	1	24	2.6261
S	C	F	2	2	31	2.129
S	C	F	2	3	24
S	C	M	2	4	13
S	C	M	2	5	19
FS	A	F	3	1	25	2.2167
FS	A	M	3	2	25	2.1734
FS	A	M	3	3	28	2.0364
FS	A	M	3	4	11
NUV	A	F	3	1	10	2.5364
NUV	A	F	3	2	13	2.4534
NUV	A	F	3	3	9	2.5637
NUV	A	F	3	4	9	1.5834
NUV	A	F	3	5	16	2.563110008
NUV	A	F	3	1	18	2.0576
NUV	A	F	3	2	20
NUV	A	F	3	3	11	2.122
NUV	A	F	3	4	14	2.5304
NUV	A	F	3	5	11	2.7634
NUV	A	F	3	1	15	2.5734
NUV	A	M	3	2	12	1.9236
NUV	A	M	3	3	15	2.0937
NUV	A	M	3	4	7	1.9576
NUV	A	M	3	5	7	2.3437
NUV	A	M	3	1	19	1.8627
NUV	A	M	3	2	8
NUV	A	M	3	3	14	2.6315
NUV	A	M	3	4	12
S	A	F	3	1	20	1.9235
S	A	F	3	2	20	1.9324
S	A	F	3	3	23	2.253
S	A	F	3	4	20	2.2531
S	A	F	3	5	17	2.4767
S	A	F	3	1	17	2.1034
S	A	F	3	2	22	2.6934
S	A	F	3	3	19	2.7267
S	A	F	3	4	19	2.4682
S	A	F	3	5	21	2.4561
S	A	F	3	1	19	2.4137
S	A	M	3	2	16	2.1937
S	A	M	3	3	9
S	A	M	3	4	19
FS	C	F	3	1	12	2.3922
FS	C	F	3	2	13	2.9725
FS	C	F	3	3	15	2.6734
FS	C	M	3	4	16	2.6435
FS	C	M	3	5	16	2.8816
FS	C	M	3	1	18	2.2137
FS	C	M	3	2	22
NUV	C	F	3	1	8	2.9934
NUV	C	F	3	2	14	2.8534
NUV	C	F	3	3	12	2.5401
NUV	C	F	3	4	12	3.1537
NUV	C	M	3	5	8	2.6315
NUV	C	M	3	1	11
NUV	C	M	3	2	10	2.4352
NUV	C	M	3	3	11	2.6237
NUV	C	M	3	4	10	2.9534
NUV	C	M	3	5	7	2.8602
NUV	C	M	3	1	7	2.9535
NUV	C	M	3	2	7	2.3522
NUV	C	M	3	3	14
NUV	C	M	3	4	10	2.4533
NUV	C	M	3	5	9	2.9673
S	C	F	3	1	10	2.8534
S	C	F	3	2	11	2.9035
S	C	F	3	3	13	2.9024
S	C	F	3	4	18	2.9567
S	C	F	3	5	20	2.5233
S	C	F	3	1	18	2.7462
S	C	M	3	2	12	3.0135
S	C	M	3	3	14	2.8573
S	C	M	3	4	14	2.356
S	C	M	3	5	18	2.6518
S	C	M	3	1	19	2.4567
