# Supplementary material for: Effects of ultraviolet radiation on metabolic rate and fitness of Aedes albopictus and Culex pipiens mosquitoes
Source: PeerJ. 2018 Dec 18;6:e6133. doi: 10.7717/peerj.6133 (PMC6302780; doi:10.7717/peerj.6133)
Supplement: Supplemental Information 3 [file peerj-06-6133-s003.csv]

vial	trt	sp	blk	mr1	mr8	mr15
1	FS	A	1	3.217	3.249	8.104
2	FS	A	1	3.669	1.683	1.615
3	FS	A	1	3.72	2.44	5.015
4	FS	A	1	4.829	2.494	3.605
5	FS	A	1	5.402	3.175	4.408
6	FS	C	1	2.175	2.292	3.643
7	FS	C	1	3.996	1.82	3.292
8	FS	C	1	3.936	2.202	3.202
9	FS	C	1	4.933	2.519	5.871
10	FS	C	1	4.573	2.024	2.089
11	FS	M	1	0.849	3.18	3.69
12	FS	M	1	2.137	2.403	3.555
13	FS	M	1	7.924	0.231	3.481
14	FS	M	1	10.13	2.083	1.383
15	FS	M	1	1.979	2.22	1.8
16	NUV	A	1	3.481	2.282	3.218
17	NUV	A	1	4.611	3.934	4.016
18	NUV	A	1	5.506	4.777	4.47
19	NUV	A	1	2.327	2.446	5.113
20	NUV	A	1	3.349	4.494	3.992
21	NUV	C	1	3.475	4.486	1.349
22	NUV	C	1	2.83	5.337	5.969
23	NUV	C	1	2.936	3.943	5.284
24	NUV	C	1	3.574	1.274	4.239
25	NUV	C	1	5.402	2.257	2.307
26	NUV	M	1	3.457	3.733	7.012
27	NUV	M	1	4.011	3.903	7.149
28	NUV	M	1	6.415	6.534	6.771
29	NUV	M	1	2.628	5.399	8.06
30	NUV	M	1	4.061	3.287	5.9663
31	S	A	1	2.836	6.074	5.319
32	S	A	1	4.619	3.914	13.919
33	S	A	1	3.78	3.766	4.766
34	S	A	1	4.092	2.088	4.492
35	S	A	1	3.494	2.745	2.745
36	S	C	1	5.839	3.983	0.031
37	S	C	1	3.492	2.889	2.539
38	S	C	1	2.839	4.32	4.028
39	S	C	1	3.289	3.361	3.061
40	S	C	1	4.52	3.067	4.131
41	S	M	1	1.827	4.364	0.689
42	S	M	1	4.151	3.999	3.69
43	S	M	1	4.76	3.79	3.191
44	S	M	1	3.852	3.4	5.229
45	S	M	1	4.776	5.006	3.883
46	FS	A	2	1.204	2.912	4.782
47	FS	A	2	3.862	2.151	6.971
48	FS	A	2	5.318	3.468	5.152
49	FS	A	2	5.277	2.345	9.762
50	FS	A	2	7.193	2.75	2.463
51	FS	C	2	0.695	1.941	6.719
52	FS	C	2	3.064	2.256	5.115
53	FS	C	2	0.45	2.314	4.603
54	FS	C	2	7.037	2.442	4.886
55	FS	C	2	5.893	2.276	4.13
56	FS	M	2	2.681	1.179
57	FS	M	2	2.873	1.977	4.938
58	FS	M	2	6.347	4.077	5.767
59	FS	M	2	5.94	1.281	4.555
60	FS	M	2	3.747	1.28	3.584
61	NUV	A	2	3.353	4.042	2.976
62	NUV	A	2	2.626	4.402	1.314
63	NUV	A	2	4.426	2.703
64	NUV	A	2	6.349	2.629	5.988
65	NUV	A	2	5.542	4.579	3.215
66	NUV	C	2	2.858	2.262	2.494
67	NUV	C	2	7.687	1.893	1.046
68	NUV	C	2	2.32	4.495	3.987
69	NUV	C	2	5.61	1.56	4.156
70	NUV	C	2	5.346	4.661	2.073
71	NUV	M	2	9.596	6.98	2.9
72	NUV	M	2	1.521	3.268	2.361
73	NUV	M	2	3.901	3.6	1.958
74	NUV	M	2	4.847	5.927	2.249
75	NUV	M	2	3.702	3.633	2.834
76	S	A	2	2.396	3.642	9.504
77	S	A	2	4.818	2.349	8.135
78	S	A	2	1.948	5.139	8.415
79	S	A	2	4.837	2.95	4.492
80	S	A	2	4.995	2.372
81	S	C	2	2.727	3.945	7.01
82	S	C	2	5.887	3.958	8.352
83	S	C	2	3.996	3.535	5.932
84	S	C	2	9.006	2.773	6.562
85	S	C	2	2.386	2.978	7.556
86	S	M	2	6.172	4.41	6.392
87	S	M	2	5.469	4.026	8.426
88	S	M	2	14.232	3.588	7.261
89	S	M	2	4.908	4.642	5.874
90	S	M	2	1.234	4.933	4.705
91	FS	A	3	5.0941	3.084	2.7527
92	FS	A	3	4.7243	3.0587	2.025
93	FS	A	3	4.4386	2.92	2.4745
94	FS	A	3	4.2852	2.9574	3.1381
95	FS	A	3	4.6473	3.4988	2.507
96	FS	C	3	4.1987	2.9523	2.0261
97	FS	C	3	4.1081	2.9978	2.0621
98	FS	C	3	4.2813	3.1932	1.6523
99	FS	C	3	4.0796	2.7125	2.1742
100	FS	C	3	4.8665	3.008	2.1569
101	FS	M	3	5.421	3.1937	3.5696
102	FS	M	3	5.1958	3.0835	3.3598
103	FS	M	3	5.1793	3.4404	3.1216
104	FS	M	3	4.8652	3.2181	3.0805
105	FS	M	3	5.2224	2.9423	3.2527
106	NUV	A	3	4.9452	5.2029	4.6016
107	NUV	A	3	4.8331	5.6586	4.8244
108	NUV	A	3	4.6773	4.7226	5.0565
109	NUV	A	3	4.7391	5.0858	4.9467
110	NUV	A	3	4.5156	5.0644	5.2309
111	NUV	C	3	4.656	6.1866	6.7566
112	NUV	C	3	4.9765	5.5558	6.4193
113	NUV	C	3	4.6968	5.9254	7.0692
114	NUV	C	3	4.7414	6.2255	6.5531
115	NUV	C	3	5.2071	5.7361	6.9856
116	NUV	M	3	4.626	5.9855	8.3803
117	NUV	M	3	5.0421	6.1217	8.3443
118	NUV	M	3	5.2496	6.2873	8.6829
119	NUV	M	3	4.5359	5.9086	8.2004
120	NUV	M	3	4.8064	6.5656	7.9234
121	S	A	3	4.5147	5.1418	5.4793
122	S	A	3	4.3498	5.5753	5.7275
123	S	A	3	5.0726	5.4945	5.7894
124	S	A	3	4.3696	4.837	5.8387
125	S	A	3	4.5283	5.2252	5.4176
126	S	C	3	4.1479	5.1132	5.4667
127	S	C	3	4.0649	4.4952	5.2767
128	S	C	3	4.4514	5.2534	5.7279
129	S	C	3	3.9207	4.7658	4.6286
130	S	C	3	4.2501	4.9709	4.9537
131	S	M	3	4.9564	5.9021	5.7726
132	S	M	3	4.7524	6.3446	6.096
133	S	M	3	5.0823	5.5817	6.2788
134	S	M	3	4.9922	5.9144	6.6269
135	S	M	3	4.9519	5.7122	6.0904
